# Supplementary material for: TRPM4 and TRPV2 are two novel prognostic biomarkers and promising targeted therapy in UVM
Source: Front Mol Biosci. 2022 Aug 23;9:985434. doi: 10.3389/fmolb.2022.985434 (PMC9445434; doi:10.3389/fmolb.2022.985434)
Supplement: Supplementary file 1 [file Table1.XLSX]

## Sheet: Sheet1
Short name	Full name
ALOX15	Arachidonate 15-lipoxygenase
ATP5MC3	ATP synthase membrane subunit c locus 3
BAP1	Breast cancer susceptibility protein-1 associated protein-1
CALHM2	Calcium homeostasis modulator family member 2
CARS1	Cysteinyl-tRNA synthetase 1
CDKN1A	Cyclin dependent kinase inhibitor 1A
CHMP2A	Charged multivesicular body protein 2A
CYSLTR2	Cysteinyl leukotriene receptor 2
DPP4	Dipeptidyl peptidase 4
DSS	Disease specific survival
ECM1	Extracellular matrix protein-1
EIF1AX	Eukaryotic translation initiation factor 1A X-Linked
EMC2	ER membrane protein complex subunit 2
EMT	Epithelial-mesenchymal transition
FDFT1	Farnesyl-diphosphate farnesyltransferase 1
FERMT3	FERM domain containing kindlin 3
FMNL1	Formin Like 1
GNA11	G protein subunit alpha 11
GNAQ	G protein subunit alpha Q
gp78	Glycoprotein 78
GPX4	Glutathione peroxidase 4
HCC	Hepatocellular carcinoma
HM13	Histocompatibility minor 13
HSPA5	Heat shock protein family A (Hsp70) member 5
HSPAS	Heat shock protein A
HSPB1	Heat shock protein family B (small) member 1
KDELR3	KDEL endoplasmic reticulum protein retention receptor 3
K-M	Kaplan-Meierl
LETMD1	Leucine zipper and EF-hand containing transmembrane protein 1 domain containing 1
LGG	Lactobacillus rhamnosus
LPCAT3	Lysophosphatidylcholine acyltransferase 3
LYRM4	Lymphoma resistance motif containing 4
OS	Overall survival
P53	Tumor protein p53
PFS	Progression free survival
PLCB4	Phospholipase C beta 4
PPAR	Peroxisome proliferator-activated receptor
PSMD8	Proteasome 26S subunit, non-ATPase 8
PTP4A3	Protein tyrosine phosphatase 4A3
RPL32	Ribosomal protein L32
RPL32	Ribosomal protein L32
RPL8	Ribosomal protein L8
RPLP1	Ribosomal protein lateral stalk subunit P1
SAT1	Spermidine/spermine N1-acetyltransferase 1
SCO2	Synthesis of cytochrome C oxidase 2
SF3B1	Splicing factor 3b subunit 1
SFXN3	Sideroflexin 3
SLC1A5	Solute carrier family 1 member 5
SLC25A38	Solute carrier family 25 member 38
SLC7A11	Solute carrier family 7 member 11
SLCIA5	Solute carrier family 7 member 5
TCGA	The Cancer Genome Atlas
TGFB	Transforming growth factor-β
TRP	Transient receptor potential
TRPC3	Transient receptor potential cation channel subfamily C member 3
TRPM2	Transient receptor potential cation channel subfamily M member 2
TRPM4	Transient receptor potential cation channel subfamily M member 4
TRPV2	Transient receptor potential cation channel subfamily V member 2
VEGF	Vascular endothelial growth factor
